# Supplementary material for: Role of Oral Bacteria in Mediating Gemcitabine Resistance in Pancreatic Cancer
Source: Biomolecules. 2025 Jul 15;15(7):1018. doi: 10.3390/biom15071018 (PMC12293802; doi:10.3390/biom15071018)
Supplement: Supplementary file 1 [file biomolecules-15-01018-s001.zip]

Archive with 1 entries (1 files):
- biomolecules-3680640-supplementary.pdf
